# Supplementary material for: Recent Advances in the Ecology of Bloom-Forming Raphidiopsis (Cylindrospermopsis) raciborskii: Expansion in China, Intraspecific Heterogeneity and Critical Factors for Invasion
Source: Int J Environ Res Public Health. 2023 Jan 21;20(3):1984. doi: 10.3390/ijerph20031984 (PMC9915880; doi:10.3390/ijerph20031984)
Supplement: Supplementary file 1 [file ijerph-20-01984-s001.zip]

Archive with 1 entries (1 files):
- ijerph-2087383-supplementary.pdf
